# Supplementary material for: Primary Human Hepatocyte Spheroids as Tools to Study the Hepatotoxic Potential of Non-Pharmaceutical Chemicals
Source: Int J Mol Sci. 2021 Oct 12;22(20):11005. doi: 10.3390/ijms222011005 (PMC8537720; doi:10.3390/ijms222011005)
Supplement: Supplementary file 1 [file ijms-22-11005-s001.zip]

Archive with 1 entries (1 files):
- ijms-1388106-supplementary.pdf
